# Supplementary material for: CD81 Enhances Radioresistance of Glioblastoma by Promoting Nuclear Translocation of Rad51
Source: Cancers (Basel). 2021 Apr 21;13(9):1998. doi: 10.3390/cancers13091998 (PMC8122253; doi:10.3390/cancers13091998)
Supplement: Supplementary file 1 [file cancers-13-01998-s001.zip]

Archive with 3 entries (2 files):
- supplementary/
- supplementary/cancers-1103327-original-images.pdf
- supplementary/cancers-1170139-supplementary-done.pdf
